# Supplementary material for: Triggers, Types, and Treatments for Kounis Syndrome: A Systematic Review
Source: Clin Pract. 2025 Mar 13;15(3):59. doi: 10.3390/clinpract15030059 (PMC11941540; doi:10.3390/clinpract15030059)
Supplement: Supplementary file 1 [file clinpract-15-00059-s001.zip]

Archive with 1 entries (1 files):
- clinpract-3472682-supplementary.pdf
